# Supplementary material for: Complete genomic sequence and phylogenomics analysis of Agrobacterium strain AB2/73: a new Rhizobium species with a unique mega-Ti plasmid
Source: BMC Microbiol. 2021 Oct 28;21:295. doi: 10.1186/s12866-021-02358-0 (PMC8554961; doi:10.1186/s12866-021-02358-0)
Supplement: Supplementary file 3 — Additional file 3: Table S1. List of genomes used for analyses. Genomes are listed which were used for protein clustering, species tree construction and building the gene presence heatmaps. [file 12866_2021_2358_MOESM3_ESM.xls]

## Sheet: genomes_description
Table S1. List of genomes used for analyses
organism	assembly accession	genome size (bp)	# replicons	replicon sizes (bp)
Ochrobactrum strain LBA8980	NA	5328147	5	2409785, 1731835, 876982, 180077, 129468
Rhizobium sp. ACO-34A	GCF_002600635.1	6284736	5	4754916, 516813, 494144, 305590, 213273
Rhizobium daejeonense KACC 13094	GCF_010450895.1	5144152	5	4238533, 307615, 256449, 236493, 105062
Rhizobium sp. ADMK78	GCF_005860795.2	4342374	3	3590542, 708533, 43299
Rhizobium sp. WL3	GCF_008000915.1	5354836	3	4568855, 700631, 85350
Agrobacterium sp. RAC06	GCF_001713475.1	4964647	2	4641140, 323507
Agrobacterium sp. MA01	GCF_009650195.1	5037217	3	4593875, 310891, 132451
Agrobacterium vitis VAR03-1	GCF_013427035.1	5571018	4	3604775, 1156266, 648626, 161351
Agrobacterium vitis VAR06-30	GCF_013426735.1	5882175	7	3769447, 1162882, 409071, 309504, 96407, 88752, 46112
Agrobacterium vitis S4	GCF_000016285.1	6320946	7	3726375, 1283187, 631775, 258824, 211620, 130435, 78730
Agrobacterium vitis VAT03-9	GCF_013426715.1	6223633	7	3717176, 1132123, 609097, 371025, 257173, 88753, 48286
Agrobacterium larrymoorei CFBP5473	GCF_005145045.1	5259126	4	2968843, 1489484, 404101, 396698
Rhizobium oryzihabitans M15	GCF_010669145.1	5858741	9	3195345, 1948381, 339368, 124646, 76295, 64792, 62936, 30620, 16358
Agrobacterium tumefaciens A6	GCF_003667925.1	5939134	4	2832219, 2096799, 815853, 194263
Agrobacterium tumefaciens Ach5	GCF_000971565.1	5668655	4	2833887, 2095752, 544752, 194264
Agrobacterium tumefaciens 15955	GCF_003666465.1	5870997	4	2766748, 2095493, 814493, 194263
Agrobacterium tumefaciens 1D1108	GCF_003666425.1	5767533	5	2799706, 2106029, 502274, 183311, 176213
Agrobacterium sp. H13-3	GCF_000192635.1	5573770	3	2823930, 2148289, 601551
Rhizobium sp. NIBRBAC000502774	GCF_006517835.1	4054544	3	2804791, 730230, 519523
Agrobacterium rhizogenes K599*	GCF_002005205.3	5482241	3	3003350, 2276589, 202302
Agrobacterium tumefaciens CFBP6623	GCF_005221385.1	5515917	4	3053646, 2154279, 260250, 47742
Agrobacterium tumefaciens CFBP6624	GCF_005221425.1	5526017	3	2953857, 2088590, 483570
Agrobacterium tumefaciens CFBP5499	GCF_005221325.1	6138594	6	2949438, 2301325, 438854, 220025, 158104, 70848
Agrobacterium tumefaciens CFBP5877	GCF_005221345.1	5996243	6	2878862, 2262814, 438854, 220025, 158104, 37584
Agrobacterium fabrum 1D132	GCF_003667725.1	5553114	5	2907491, 2013898, 306515, 177577, 147633
Agrobacterium sp. CGMCC 11546	GCF_013365515.1	5520332	4	3036316, 1926885, 302198, 254933
Agrobacterium fabrum C58	GCF_000092025.1	5674258	4	2841580, 2075577, 542868, 214233
Agrobacterium fabrum 12D13	GCF_003667945.1	5416317	5	2853758, 1998382, 376009, 119590, 68578
Agrobacterium tumefaciens BIM B-1315G	GCF_014489975.1	5109662	2	2922353, 2187309
Agrobacterium tumefaciens 12D1	GCF_003667905.1	5446032	3	3027766, 2258260, 160006
Agrobacterium tumefaciens 186	GCF_002591665.3	5720291	4	2943916, 2212386, 386412, 177577
Agrobacterium tumefaciens 1D1460	GCF_003666445.1	5683743	4	2867449, 2081870, 520191, 214233
Agrobacterium tumefaciens EML4	GCF_013401495.1	5677928	4	2861634, 2081870, 520191, 214233
Agrobacterium tumefaciens CFBP7129	GCF_005221405.1	6469646	6	2848410, 2421208, 473557, 380853, 189955, 155663
Agrobacterium tumefaciens 1D1609	GCF_002943835.1	5985137	5	3058772, 2329227, 243381, 187640, 166117
Agrobacterium sp. T29	GCF_006970545.1	5651790	3	3009322, 2191277, 451191
Rhizobium sp. S41	GCF_001691455.1	5524367	2	2954923, 2569444
Rhizobium pusense IRBG74	GCF_000499645.1	5464982	3	2844565, 2035452, 584965
Rhizobium pusense 76	GCF_013285525.1	5375961	3	2806500, 2082477, 486984
Rhizobium pusense CFBP5875	GCF_005221365.1	4957912	3	2840021, 1988318, 129573
Rhizobium sp. Y9	GCF_002814035.1	5321211	3	2746556, 2092691, 481964
Agrobacterium sp. 33MFTa1.1	GCF_004328495.1	5337328	3	2771937, 2068443, 496948
Rhizobium pseudoryzae DSM 19479	GCF_011046245.1	5375550	5	3646231, 1272887, 216696, 156789, 82947
Rhizobium rhizoryzae DSM 29514	GCF_011046895.1	4984090	6	3375736, 1207714, 169154, 136260, 54249, 40977
Rhizobium sp. NT-26	GCF_000967425.1	4577425	3	4239731, 322264, 15430
Rhizobium sp. TCK	GCF_902502775.2	4275441	2	4085014, 190427
Rhizobium flavum YW14	GCF_902502825.2	4749058	5	4055910, 227935, 206959, 150934, 107320
Rhizobium sp. Khangiran2	GCF_902502895.2	4259791	2	4141258, 118533
Neorhizobium sp. NCHU2750	GCF_003597675.1	6351242	7	4319396, 764863, 448010, 380325, 222464, 200147, 16037
Neorhizobium sp. SOG26	GCF_003491345.1	4561173	3	3373620, 1172176, 15377
Neorhizobium galegae bv. officinalis bv. officinalis str. HAMBI 1141	GCF_000731295.1	6413184	3	4599166, 1638739, 175279
Neorhizobium galegae bv. orientalis str. HAMBI 540	GCF_000731315.1	6455027	2	4647962, 1807065
Rhizobium sp. CCGE532	GCF_003627775.1	6923224	5	3907717, 1460443, 747941, 506160, 300963
Rhizobium sp. CCGE531	GCF_003627795.1	7140493	5	4041163, 1460465, 756635, 577596, 304634
Rhizobium tropici CIAT 899	GCF_000330885.1	6686334	4	3837060, 2083197, 549467, 216610
Rhizobium sp. 11515TR	GCF_002277895.1	7070317	3	4003789, 1569179, 1497349
Rhizobium sp. AB2/73	NA (BioProject PRJNA683203)	7266754	7	4005874, 1332287, 1068678, 605540, 158599, 56335, 39441
Rhizobium lusitanum 629	GCF_014189535.1	6935783	5	3912407, 2402091, 332028, 203484, 85773
Rhizobium rhizogenes K84	GCF_000016265.1	7273300	5	4005130, 2650913, 388169, 184668, 44420
Rhizobium rhizogenes CCPPB1855	GCF_016864595.1	6215524	3	3958212, 2005144, 252168
Rhizobium sp. NXC24	GCF_002944315.1	7302537	4	4162445, 2379650, 489086, 271356
Rhizobium jaguaris CCGE525	GCF_003627755.1	8025568	4	4575315, 2584926, 550563, 314764
Rhizobium grahamii BG7	GCF_009498215.1	5889319	2	3927797, 1961522
Rhizobium etli 8C-3	GCF_001908375.1	7309118	4	4186145, 2253963, 438379, 430631
Rhizobium gallicum IE4872	GCF_001908615.1	7474202	5	4278225, 2388366, 506339, 176006, 125266
Rhizobium sp. 7	GCF_015353075.1	7601978	5	4296727, 2277229, 461509, 441467, 125046
Rhizobium etli CFN 42	GCF_000092045.1	6530228	7	4381608, 642517, 505334, 371254, 250948, 194229, 184338
Rhizobium etli bv. mimosae Mim1	GCF_000442435.1	7197998	7	4284494, 1082659, 615363, 512054, 269426, 252689, 181313
Rhizobium etli NXC12	GCF_002119845.1	6756853	6	4297568, 978479, 543095, 505136, 250162, 182413
Rhizobium sp. NXC14	GCF_002117485.1	6686318	4	4494223, 889015, 773015, 530065
Rhizobium sp. TAL182	GCF_002117725.1	6402377	6	4491639, 515326, 506213, 442228, 280614, 166357
Rhizobium sp. N731	GCF_001664145.1	6274507	6	4347393, 506687, 488789, 433219, 336117, 162302
Rhizobium sp. N1314	GCF_001664305.1	6274511	6	4347393, 506687, 488795, 433217, 336117, 162302
Rhizobium sp. N871	GCF_001664525.1	6479005	5	4476778, 752940, 501077, 433056, 315154
Rhizobium esperanzae N561	GCF_001664265.1	6478651	5	4476427, 752940, 501077, 433056, 315151
Rhizobium sp. N1341	GCF_001664085.1	6555560	6	4473645, 751351, 501077, 434334, 314785, 80368
Rhizobium sp. N741	GCF_001664545.1	6556348	6	4474074, 752910, 501077, 433134, 314785, 80368
Rhizobium sp. N113	GCF_001664345.1	6524337	5	4516690, 755598, 501077, 435821, 315151
Rhizobium sp. N621	GCF_001664325.1	6425255	5	4426941, 742499, 501077, 439584, 315154
Rhizobium sp. N6212	GCF_001664465.1	6424414	5	4427300, 742499, 501077, 438384, 315154
Rhizobium sp. Kim5	GCF_000172695.2	6817255	5	4562431, 684601, 655866, 482471, 431886
Rhizobium sp. IE4771	GCF_000698845.1	7057405	6	4475387, 744104, 729172, 470125, 393846, 244771
Rhizobium etli bv. phaseoli str. IE4803	GCF_000816125.1	6997434	5	4598466, 742914, 711724, 499136, 445194
Rhizobium phaseoli N161	GCF_001664165.1	6720332	5	4514436, 1048055, 407297, 395855, 354689
Rhizobium phaseoli R620	GCF_001664245.1	6630699	5	4424308, 1080727, 413449, 356390, 355825
Rhizobium phaseoli R650	GCF_001664385.1	6726041	5	4534235, 990934, 435286, 413457, 352129
Rhizobium phaseoli R611	GCF_001664445.1	6704835	5	4534235, 990934, 414080, 413457, 352129
Rhizobium phaseoli N671	GCF_001664365.1	6906114	6	4394011, 1189373, 459642, 414617, 352133, 96338
Rhizobium phaseoli N771	GCF_001664405.1	6906405	6	4394302, 1189373, 459642, 414617, 352133, 96338
Rhizobium etli CIAT 652	GCF_000020265.1	6448048	4	4513324, 1091523, 429111, 414090
Rhizobium phaseoli R744	GCF_001664185.1	6662049	5	4459165, 1195489, 407814, 343400, 256181
Rhizobium phaseoli N831	GCF_001664125.1	6745171	5	4353903, 1165895, 453258, 431484, 340631
Rhizobium phaseoli N931	GCF_001664285.1	6745503	5	4353948, 1165895, 453545, 431484, 340631
Rhizobium phaseoli N841	GCF_001664425.1	6859907	6	4384120, 1201422, 433209, 407882, 351351, 81923
Rhizobium phaseoli Brasil 5	GCF_000172715.2	6665454	5	4426693, 1144005, 439779, 392817, 262160
Rhizobium phaseoli N261	GCF_001664105.1	6740745	5	4458726, 1074794, 429574, 427855, 349796
Rhizobium phaseoli R723	GCF_001664225.1	6740740	5	4458723, 1074795, 429574, 427855, 349793
Rhizobium phaseoli R630	GCF_001664205.1	6752556	5	4398888, 1144409, 442592, 421824, 344843
Rhizobium sp. CIAT894	GCF_000172795.2	6657947	6	4426159, 718394, 560456, 464024, 273667, 215247
Rhizobium leguminosarum bv. trifolii CB782	GCF_000520875.1	6703653	4	4378440, 1563772, 509829, 251612
Rhizobium hidalgonense JKLM 19E	GCF_005862185.2	6782610	4	4373438, 1610741, 515224, 283207
Rhizobium sp. N324	GCF_001664485.1	6972593	6	4640005, 667630, 504141, 447145, 407833, 305839
Rhizobium leguminosarum bv. trifolii WSM2304	GCF_000021345.1	6872702	5	4537948, 1266105, 501946, 308747, 257956
Rhizobium acidisoli FH23	GCF_002531755.2	7497685	5	4569280, 845857, 709381, 701880, 671287
Rhizobium leguminosarum Norway	GCF_002953715.1	7788085	6	4906123, 1098158, 592529, 557386, 354350, 279539
Rhizobium leguminosarum ATCC 14479	GCF_003290405.1	7935223	5	4883137, 1234209, 771583, 630306, 415988
Rhizobium leguminosarum bv. trifolii 3B	GCF_011604545.1	7594387	5	4795548, 1232616, 693077, 580410, 292736
Rhizobium leguminosarum bv. trifolii 4B	GCF_011604565.1	7594503	5	4795851, 1232616, 693075, 580228, 292733
Rhizobium leguminosarum bv. trifolii 23B	GCF_011604505.1	7932610	6	4994037, 1212571, 596075, 582124, 333383, 214420
Rhizobium leguminosarum bv. viciae BIHB 1217	GCF_002243365.1	7952546	7	5076409, 1169137, 605219, 576090, 327451, 179782, 18458
Rhizobium leguminosarum bv. viciae UPM791	GCF_002948295.1	7837567	6	4760731, 1291920, 597290, 564641, 405209, 217776
Rhizobium leguminosarum A1	GCF_011128975.1	7648646	6	5067161, 804800, 661136, 632304, 328507, 154738
Rhizobium leguminosarum bv. trifolii TA1	GCF_000430465.3	7613129	5	5036312, 805040, 662289, 611070, 498418
Rhizobium leguminosarum bv. trifolii 31B	GCF_011604465.1	7812798	5	5178457, 769502, 709240, 644077, 511522
Rhizobium leguminosarum bv. trifolii WSM1325	GCF_000023185.1	7418122	6	4767043, 828924, 660973, 516088, 350312, 294782
Rhizobium leguminosarum bv. trifolii 9B	GCF_011604485.1	7035472	6	4854976, 901131, 464641, 295757, 261915, 257052
Rhizobium leguminosarum bv. trifolii CC275e	GCF_000769405.2	7118658	7	4835120, 971705, 492830, 261950, 260097, 154225, 142731
Rhizobium indicum JKLM 13E	GCF_005860925.2	7570793	6	4917934, 1207524, 575483, 311264, 285018, 273570
Rhizobium indicum JKLM 12A2	GCF_005862305.2	7533049	6	5030384, 1125166, 457341, 313895, 313498, 292765
Rhizobium leguminosarum bv. viciae 3841	GCF_000009265.1	7751309	7	5057142, 870021, 684202, 488135, 352782, 151564, 147463
Rhizobium leguminosarum bv. trifolii 22B	GCF_011604525.1	7496056	6	5201148, 826637, 524436, 385987, 282085, 275763
Rhizobium leguminosarum bv. trifolii WSM1689	GCF_000517605.1	6903379	6	4854518, 667306, 518052, 341391, 262704, 259408
Rhizobium leguminosarum bv. viciae 248	GCF_010365265.1	7157962	6	5081013, 727585, 548709, 298312, 288152, 214191
Rhizobium leguminosarum Vaf-108	GCF_001890425.1	8447336	9	5119898, 1331126, 517692, 339300, 278328, 255060, 236058, 227762, 142112
Rhizobium leguminosarum Vaf10	GCF_001679785.1	8567819	8	5035299, 1254530, 622622, 557598, 309378, 274981, 265603, 247808
Rhizobium leguminosarum bv. viciae BIHB 1148	GCF_002240185.1	6957630	7	4418978, 976232, 549819, 407945, 326874, 264815, 12967
* This strain is named rhizogenes based on the presence of an Ri plasmid, but it is actually an Agrobacterium biovar 1 strain
