# Supplementary material for: Complete genomic sequence and phylogenomics analysis of Agrobacterium strain AB2/73: a new Rhizobium species with a unique mega-Ti plasmid
Source: BMC Microbiol. 2021 Oct 28;21:295. doi: 10.1186/s12866-021-02358-0 (PMC8554961; doi:10.1186/s12866-021-02358-0)
Supplement: Supplementary file 17 — Additional file 17: Table S3. Vir protein similarities. Percentage identities between AB2/73 and other Ti plasmid Vir proteins. [file 12866_2021_2358_MOESM17_ESM.xlsx]

## Sheet: Virprotein_identities
Table S3. Vir protein similarities
Organism	Accession	Plasmid	VirH1	VirA	VirB1	VirB2	VirB3	VirB4	VirB5	VirB6	VirB7	VirB8	VirB9	VirB10	VirB11	VirG	VirC2	VirC1	VirD1	VirD2	VirD3	VirD4	VirD5	VirE1	VirE2	VirE3
Agrobacterium rhizogenes	NC_002575	pRi-1724	0.863184	0.773208	0.761702	0.801653	0.916667	0.932826	0.900901	0.942373	0.854545	0.936709	0.917808	0.890957	0.956395	0.925764	0.788945	0.930736	0.863946	0.742788	NA	0.867982	0.675711	NA	NA	0.37296
Agrobacterium rhizogenes	NZ_CP019703	pRi-2659	0.863184	0.773208	0.761702	0.801653	0.916667	0.936629	0.896396	0.942373	0.854545	0.932489	0.917808	0.888298	0.953488	0.921162	0.788945	0.943723	0.857143	0.742788	NA	0.864947	0.665868	NA	NA	0.37296
Agrobacterium vitis	KY000075	pTi-CFBP2681	0.845771	0.746163	0.739496	0.801653	0.944444	0.932826	0.837838	0.925424	0.8	0.911392	0.90411	0.852547	0.959302	0.929461	0.78392	0.926407	0.789116	0.707254	NA	0.844175	0.615572	0.283333	0.46771	0.408233
Agrobacterium vitis S4	NC_011982	pTi-S4	0.845771	0.746163	0.739496	0.801653	0.944444	0.932826	0.837838	0.925424	0.8	0.911392	0.90411	0.852547	0.959302	0.929461	0.78392	0.926407	0.789116	0.707254	NA	0.844175	0.615572	0.283333	0.46771	0.408233
Agrobacterium vitis	NZ_JABFNP010000003	pTi-K306	0.848259	0.692584	0.714894	0.809917	0.916667	0.915082	0.891892	0.898305	0.709091	0.860759	0.849315	0.796791	0.901163	0.892116	0.604061	0.813853	0.748299	0.608479	NA	0.831071	0.560335	0.4	0.487952	0.444245
Agrobacterium tumefaciens	KY000060	pTi-CFBP2407	0.848259	0.692584	0.714894	0.809917	0.916667	0.915082	0.891892	0.898305	0.709091	0.860759	0.84589	0.796791	0.901163	0.892116	0.604061	0.813853	0.748299	0.605985	NA	0.831071	0.560335	0.4	0.487952	0.444245
Agrobacterium vitis	KY000056	pTi-Tun201	0.848259	0.692584	0.714894	0.809917	0.916667	0.915082	0.891892	0.894915	0.709091	0.860759	0.849315	0.794118	0.898256	0.892116	0.604061	0.813853	0.748299	0.608479	NA	0.831071	0.560335	0.4	0.487952	0.444245
Agrobacterium larrymoorei	NZ_CP039694	pTi-CFBP5473	0.844221	0.742891	0.714286	0.809917	0.916667	0.888325	0.806306	0.881356	0.727273	0.869198	0.880137	0.738667	0.895349	0.892116	0.747475	0.865801	0.780822	0.657289	0.464413	0.806938	0.526379	0.366667	0.450098	0.429644
Agrobacterium rhizogenes	CP044124	pRi-1855	0.621891	0.503016	0.56962	0.725	0.851852	0.833967	0.713636	0.830508	0.690909	0.78481	0.787671	0.684492	0.875	0.858921	0.748744	0.878788	0.806897	0.621891	0.262987	0.779789	0.558999	NA	NA	0.384615
Agrobacterium rhizogenes	KY000027	pTi-CFBP2692	0.609453	0.4994	0.582278	0.733333	0.824074	0.8327	0.722727	0.857627	0.690909	0.797468	0.787671	0.696809	0.883721	0.850622	0.718593	0.874459	0.82069	0.626214	0.288052	0.775264	0.552381	0.316667	0.475538	NA
Agrobacterium tumefaciens	KY000065	pTi-CFBP7128	NA	0.4994	0.582278	0.733333	0.824074	0.8327	0.727273	0.857627	0.690909	0.797468	0.784247	0.696809	0.883721	0.846473	0.718593	0.874459	0.82069	0.626214	0.286416	0.775264	0.552381	0.316667	0.475538	0.413265
Agrobacterium tumefaciens	NC_002147	pTi-SAKURA	0.625668	0.4994	0.582278	0.733333	0.824074	0.835234	0.727273	0.857627	0.690909	0.797468	0.784247	0.696809	0.883721	0.846473	0.718593	0.874459	0.82069	0.626214	0.286416	0.775264	0.552381	0.316667	0.475538	0.409091
Agrobacterium fabrum	KY000044	pTi-CFBP1933	0.609453	0.4994	0.582278	0.733333	0.824074	0.835234	0.727273	0.857627	0.690909	0.797468	0.784247	0.696809	0.883721	0.850622	0.718593	0.874459	0.82069	0.626214	0.286416	0.775264	0.552381	0.316667	0.475538	0.411565
Agrobacterium genomosp. 1	KY000028	pTi-CFBP2712	0.609453	0.4994	0.582278	0.733333	0.824074	0.8327	0.722727	0.857627	0.690909	0.797468	0.787671	0.696809	0.883721	0.850622	0.718593	0.874459	0.82069	0.626214	0.288052	0.775264	0.552381	0.316667	0.475538	0.413265
Agrobacterium genomosp. 1	KY000031	pTi-Tun198	0.609453	0.4994	0.582278	0.733333	0.824074	0.835234	0.727273	0.857627	0.690909	0.797468	0.784247	0.699468	0.883721	0.850622	0.713568	0.874459	0.82069	0.626214	0.286416	0.775264	0.552381	0.316667	0.475538	0.413265
Agrobacterium rhizogenes	KY000048	pTi-CFBP2746	0.609453	0.5006	0.578059	0.733333	0.824074	0.835234	0.727273	0.857627	0.690909	0.797468	0.784247	0.694149	0.883721	0.850622	0.718593	0.874459	0.82069	0.628641	0.283142	0.773756	0.557143	0.316667	0.475538	0.413265
Agrobacterium tumefaciens	KY000054	pTi-Tun154	0.609453	0.5006	0.578059	0.733333	0.824074	0.835234	0.727273	0.857627	0.690909	0.797468	0.784247	0.694149	0.883721	0.850622	0.718593	0.874459	0.82069	0.628641	0.283142	0.773756	0.557143	0.316667	0.475538	0.413265
Agrobacterium rhizogenes	KY000049	pTi-CFBP4423	0.609453	0.4994	0.578059	0.733333	0.824074	0.835234	0.727273	0.857627	0.690909	0.797468	0.784247	0.694149	0.883721	0.850622	0.718593	0.874459	0.82069	0.628641	0.283142	0.773756	0.557143	0.316667	0.475538	0.413265
Agrobacterium genomosp. 1	KY000053	pTi-DC12-001	0.609453	0.4994	0.578059	0.733333	0.824074	0.835234	0.727273	0.857627	0.690909	0.797468	0.784247	0.694149	0.883721	0.850622	0.718593	0.874459	0.82069	0.628641	0.283142	0.773756	0.557143	0.316667	0.475538	0.413265
Agrobacterium rubi	KY000055	pTi-Tun159	0.609453	0.4994	0.578059	0.733333	0.824074	0.835234	0.727273	0.857627	0.690909	0.797468	0.784247	0.694149	0.883721	0.850622	0.718593	0.874459	0.82069	0.628641	0.283142	0.773756	0.557143	0.316667	0.475538	0.413265
Agrobacterium tumefaciens	MK439386	pTi-T37	0.609453	0.4994	0.582278	0.733333	0.824074	0.835234	0.727273	0.857627	0.690909	0.797468	0.784247	0.696809	0.883721	0.846473	0.718593	0.874459	0.82069	0.626214	0.286416	0.775264	0.552381	0.316667	0.475538	0.411565
Agrobacterium rhizogenes	KY000058	pTi-CFBP1317	0.609453	0.4994	0.582278	0.733333	0.824074	0.8327	0.727273	0.857627	0.690909	0.797468	0.784247	0.696809	0.883721	0.846473	0.718593	0.874459	0.82069	0.626214	0.286416	0.775264	0.552381	0.316667	0.475538	0.413265
Agrobacterium tumefaciens	KY000059	pTi-CFBP1898	0.609453	0.4994	0.582278	0.733333	0.824074	0.8327	0.727273	0.857627	0.690909	0.797468	0.784247	0.696809	0.883721	0.846473	0.718593	0.874459	0.82069	0.626214	0.286416	0.775264	0.552381	0.316667	0.475538	0.413265
Agrobacterium fabrum	KY000063	pTi-CFBP6549	0.609453	0.4994	0.582278	0.733333	0.824074	0.8327	0.727273	0.857627	0.690909	0.797468	0.784247	0.696809	0.883721	0.846473	0.718593	0.874459	0.82069	0.626214	0.286416	0.775264	0.552381	0.316667	0.475538	0.413265
Agrobacterium tumefaciens	KY000064	pTi-CFBP7126	0.609453	0.4994	0.582278	0.733333	0.824074	0.8327	0.727273	0.857627	0.690909	0.797468	0.784247	0.696809	0.883721	0.846473	0.718593	0.874459	0.82069	0.626214	0.286416	0.775264	0.552381	0.316667	0.475538	0.413265
Agrobacterium deltaense	KY000066	pTi-CFBP7129	0.609453	0.4994	0.582278	0.733333	0.824074	0.8327	0.727273	0.857627	0.690909	0.797468	0.784247	0.696809	0.883721	0.846473	0.718593	0.874459	0.82069	0.626214	0.286416	0.775264	0.552381	0.316667	0.475538	0.413265
Agrobacterium deltaense	KY000068	pTi-Tun151	0.609453	0.4994	0.582278	0.733333	0.824074	0.8327	0.727273	0.857627	0.690909	0.797468	0.784247	0.696809	0.883721	0.846473	0.718593	0.874459	0.82069	0.626214	0.286416	0.775264	0.552381	0.316667	0.475538	0.413265
Agrobacterium deltaense	KY000069	pTi-Tun176	0.609453	0.4994	0.582278	0.733333	0.824074	0.8327	0.727273	0.857627	0.690909	0.797468	0.784247	0.696809	0.883721	0.846473	0.718593	0.874459	0.82069	0.626214	0.286416	0.775264	0.552381	0.316667	0.475538	0.413265
Agrobacterium tumefaciens	KY000070	pTi-Tun178	0.609453	0.4994	0.582278	0.733333	0.824074	0.8327	0.727273	0.857627	0.690909	0.797468	0.784247	0.696809	0.883721	0.846473	0.718593	0.874459	0.82069	0.626214	0.286416	0.775264	0.552381	0.316667	0.475538	0.413265
Agrobacterium tumefaciens	KY000071	pTi-Tun183	0.609453	0.4994	0.582278	0.733333	0.824074	0.8327	0.727273	0.857627	0.690909	0.797468	0.784247	0.696809	0.883721	0.846473	0.718593	0.874459	0.82069	0.626214	0.286416	0.775264	0.552381	0.316667	0.475538	0.413265
Agrobacterium tumefaciens	KY000073	pTi-Tun188	0.609453	0.4994	0.582278	0.733333	0.824074	0.8327	0.727273	0.857627	0.690909	0.797468	0.784247	0.696809	0.883721	0.846473	0.718593	0.874459	0.82069	0.626214	0.286416	0.775264	0.552381	0.316667	0.475538	0.413265
Agrobacterium tumefaciens	NZ_CP029048	pTi-183	0.609453	0.4994	0.582278	0.733333	0.824074	0.8327	0.727273	0.857627	0.690909	0.797468	0.784247	0.696809	0.883721	0.846473	0.718593	0.874459	0.82069	0.626214	0.286416	0.775264	0.552381	0.316667	0.475538	0.413265
Agrobacterium tumefaciens	NZ_CP032925	pTi-1D1108	0.609453	0.4994	0.582278	0.733333	0.824074	0.8327	0.727273	0.857627	0.690909	0.797468	0.784247	0.696809	0.883721	0.846473	0.718593	0.874459	0.82069	0.626214	0.286416	0.775264	0.552381	0.316667	0.475538	0.413265
Agrobacterium fabrum	NZ_CP033026	pTi-1D132	0.609453	0.4994	0.582278	0.733333	0.824074	0.8327	0.727273	0.857627	0.690909	0.797468	0.784247	0.696809	0.883721	0.846473	0.718593	0.874459	0.82069	0.626214	0.286416	0.775264	0.552381	0.316667	0.475538	0.413265
Agrobacterium tumefaciens	NZ_CP039927	pTi-CFBP7129	0.609453	0.4994	0.582278	0.733333	0.824074	0.8327	0.727273	0.857627	0.690909	0.797468	0.784247	0.696809	0.883721	0.846473	0.718593	0.874459	0.82069	0.626214	0.286416	0.775264	0.552381	0.316667	0.475538	0.413265
Agrobacterium tumefaciens	NZ_CP042277	pTi-186	0.609453	0.4994	0.582278	0.733333	0.824074	0.8327	0.727273	0.857627	0.690909	0.797468	0.784247	0.696809	0.883721	0.846473	0.718593	0.874459	0.82069	0.626214	0.286416	0.775264	0.552381	0.316667	0.475538	0.413265
Agrobacterium tumefaciens	NZ_KX388535	pTi-EU6	0.609453	0.4994	0.582278	0.733333	0.824074	0.8327	0.727273	0.857627	0.690909	0.797468	0.784247	0.696809	0.883721	0.846473	0.718593	0.874459	0.82069	0.626214	0.286416	0.775264	0.552381	0.316667	0.475538	0.413265
Agrobacterium rhizogenes	MF511177	pTi-C5.7	0.609453	0.5006	0.578059	0.733333	0.824074	0.835234	0.727273	0.857627	0.690909	0.797468	0.784247	0.694149	0.883721	0.846473	0.718593	0.874459	0.82069	0.628641	0.283142	0.773756	0.557143	0.316667	0.475538	0.413265
Agrobacterium rhizogenes	MK318986	pTi-C6.5	0.609453	0.5006	0.578059	0.733333	0.824074	0.835234	0.727273	0.857627	0.690909	0.797468	0.784247	0.694149	0.883721	0.846473	0.718593	0.874459	0.82069	0.628641	0.283142	0.773756	0.557143	0.316667	0.475538	0.413265
Agrobacterium tumefaciens	MK439381	pTi-Sule1	0.609453	0.5006	0.578059	0.733333	0.824074	0.835234	0.727273	0.857627	0.690909	0.797468	0.784247	0.694149	0.883721	0.846473	0.718593	0.874459	0.82069	0.628641	0.283142	0.773756	0.557143	0.316667	0.475538	0.413265
Agrobacterium tumefaciens	MK439382	pTi-CFBP2178	0.609453	0.5006	0.578059	0.733333	0.824074	0.835234	0.727273	0.857627	0.690909	0.797468	0.784247	0.694149	0.883721	0.846473	0.718593	0.874459	0.82069	0.628641	0.283142	0.773756	0.557143	0.316667	0.475538	0.413265
Agrobacterium tumefaciens	MK439383	pTi-CFBP1935	0.609453	0.5006	0.578059	0.733333	0.824074	0.835234	0.727273	0.857627	0.690909	0.797468	0.784247	0.694149	0.883721	0.846473	0.718593	0.874459	0.82069	0.628641	0.283142	0.773756	0.557143	0.316667	0.475538	0.413265
Agrobacterium tumefaciens	MK439384	pTi-Kerr108	0.609453	0.5006	0.578059	0.733333	0.824074	0.835234	0.727273	0.857627	0.690909	0.797468	0.784247	0.694149	0.883721	0.846473	0.718593	0.874459	0.82069	0.628641	0.283142	0.773756	0.557143	0.316667	0.475538	0.413265
Neorhizobium sp. NCHU2750	NZ_CP030831	pTi-NCHU2750	0.609453	0.4994	0.578059	0.733333	0.824074	0.835234	0.727273	0.857627	0.690909	0.797468	0.784247	0.694149	0.883721	0.846473	0.718593	0.874459	0.82069	0.628641	0.283142	0.773756	0.557143	0.316667	0.475538	0.413265
Agrobacterium genomosp. 3	KY000062	pTi-CFBP4424	0.609453	0.4994	0.582278	0.733333	0.824074	0.8327	0.727273	0.857627	0.690909	0.797468	0.780822	0.696809	0.883721	0.846473	0.718593	0.874459	0.82069	0.626214	0.286416	0.775264	0.552381	0.316667	0.475538	0.413265
Agrobacterium sp.	KY000034	pTi-C58PMP90	0.609453	0.5006	0.582278	0.733333	0.824074	0.8327	0.727273	0.857627	0.690909	0.797468	0.784247	0.696809	0.883721	0.850622	0.718593	0.874459	0.82069	0.626214	0.283142	0.773756	0.551847	0.316667	0.473581	0.411565
Agrobacterium sp.	KY000036	pTi-GV3101	0.609453	0.5006	0.582278	0.733333	0.824074	0.8327	0.727273	0.857627	0.690909	0.797468	0.784247	0.696809	0.883721	0.850622	0.718593	0.874459	0.82069	0.626214	0.283142	0.773756	0.551847	0.316667	0.473581	0.411565
Agrobacterium genomosp. 1	KY000051	pTi-CFBP5503	0.609453	0.5006	0.582278	0.733333	0.824074	0.8327	0.727273	0.857627	0.690909	0.797468	0.784247	0.696809	0.883721	0.850622	0.718593	0.874459	0.82069	0.626214	0.283142	0.773756	0.551847	0.316667	0.473581	0.411565
Agrobacterium tumefaciens	KY000050	pTi-CFBP4442	0.609453	0.5006	0.582278	0.733333	0.824074	0.8327	0.727273	0.857627	0.690909	0.797468	0.784247	0.696809	0.883721	0.850622	0.718593	0.874459	0.82069	0.626214	0.283142	0.773756	0.550656	0.316667	0.473581	0.411565
Agrobacterium tumefaciens	NZ_CP032929	pTi-1D1460	0.609453	0.5006	0.582278	0.733333	0.824074	0.8327	0.727273	0.857627	0.690909	0.797468	0.784247	0.696809	0.883721	0.846473	0.718593	0.874459	0.82069	0.626214	0.284779	0.773756	0.551847	0.316667	0.473581	0.411565
Agrobacterium genomosp. 1	KY000047	pTi-CFBP2516	0.609453	0.5006	0.582278	0.733333	0.824074	0.8327	0.727273	0.857627	0.690909	0.797468	0.784247	0.694149	0.883721	0.850622	0.718593	0.874459	0.82069	0.626214	0.283142	0.773756	0.551847	0.316667	0.473581	0.411565
Agrobacterium fabrum str. C58	NC_003065	pTi-C58	0.609453	0.5006	0.582278	0.733333	0.824074	0.8327	0.727273	0.857627	0.690909	0.797468	0.784247	0.696809	0.883721	0.846473	0.718593	0.874459	0.82069	0.626214	0.283142	0.773756	0.551847	0.316667	0.473581	0.411565
Agrobacterium larrymoorei	NZ_CM016547	pTi-CFBP5477	0.609453	0.5006	0.582278	0.733333	0.824074	0.8327	0.727273	0.857627	0.690909	0.797468	0.784247	0.694149	0.883721	0.846473	0.718593	0.874459	0.82069	0.626214	0.283142	0.773756	0.551847	0.316667	0.473581	0.411565
Agrobacterium rhizogenes	KY000043	pTi-CFBP1905	0.604478	0.4994	0.578059	0.733333	0.824074	0.835234	0.727273	0.857627	0.690909	0.797468	0.784247	0.691489	0.883721	0.846473	0.718593	0.874459	0.82069	0.628641	0.283142	0.772247	0.557143	0.316667	0.475538	0.413265
Agrobacterium salinitolerans	NZ_CM016546	pTi-CFBP5507	0.604478	0.4994	0.578059	0.733333	0.824074	0.835234	0.727273	0.857627	0.690909	0.797468	0.784247	0.691489	0.883721	0.846473	0.718593	0.874459	0.82069	0.628641	0.283142	0.772247	0.557143	0.316667	0.475538	0.413265
Agrobacterium deltaense	KY000039	pTi-Tun180	0.609453	0.4994	0.582278	0.733333	0.824074	0.8327	0.727273	0.857627	0.690909	0.797468	0.769231	0.696809	0.883721	0.846473	0.718593	0.874459	0.82069	0.626214	0.286416	0.775264	0.552381	0.316667	0.475538	0.413265
Agrobacterium tumefaciens	MK439385	pTi-Kerr27	0.604478	0.4994	0.578059	0.733333	0.824074	0.835234	0.727273	0.857627	NA	0.797468	0.784247	0.691489	0.883721	0.846473	0.718593	0.874459	0.82069	0.628641	0.283142	0.772247	0.557143	0.316667	0.475538	0.413265
Agrobacterium tumefaciens	NZ_CP026926	pTi-1D1609	NA	NA	0.521186	0.725	0.833333	0.82256	0.704545	0.79661	0.618182	0.767932	0.756849	0.678191	0.857143	0.825726	0.645	0.813853	0.731034	0.55527	NA	0.750385	0.527644	0.333333	0.485772	0.399323
Agrobacterium genomosp. 6	KY000029	pTi-CFBP5499	0.60199	0.474065	0.533898	0.733333	0.824074	0.82256	0.704545	0.8	0.636364	0.776371	0.75	0.678191	0.860058	0.838174	0.66	0.822511	0.737931	0.552699	NA	0.750385	NA	0.35	0.484252	0.394247
Agrobacterium tumefaciens	KY000052	pTi-CFBP7000	0.609453	0.5006	0.578059	0.733333	0.824074	0.835234	0.727273	0.857627	0.690909	0.797468	0.784247	0.694149	NA	0.850622	0.718593	0.874459	0.82069	0.628641	0.283142	0.773756	0.557143	0.316667	0.475538	0.413265
Agrobacterium tumefaciens	KY000041	pTi-CFBP296	0.609453	0.4994	0.582278	0.733333	0.824074	0.835234	0.727273	0.857627	0.690909	0.797468	0.784247	0.696809	NA	0.846473	0.718593	0.874459	0.82069	0.626214	0.286416	0.775264	0.552381	0.316667	0.475538	0.411565
Agrobacterium fabrum	KY000057	pTi-CFBP5505	0.609453	0.4994	0.582278	0.733333	0.824074	0.835234	0.727273	0.857627	0.690909	0.797468	0.784247	0.696809	NA	0.846473	0.718593	0.874459	0.82069	0.626214	0.286416	0.775264	0.552381	0.316667	0.475538	0.411565
Agrobacterium genomosp. 6	KY000025	pTi-AR125	0.60199	0.474065	0.533898	0.733333	0.824074	0.82256	0.704545	0.8	0.636364	0.776371	0.75	0.678191	0.860058	0.838174	0.66	0.822511	0.737931	0.552699	NA	0.750385	0.52518	0.35	0.484252	0.394247
Agrobacterium tumefaciens	NZ_CP039893	pTi-CFBP5499	0.60199	0.474065	0.533898	0.733333	0.824074	0.82256	0.704545	0.8	0.636364	0.776371	0.75	0.678191	0.860058	0.834025	0.66	0.822511	0.737931	0.552699	NA	0.750385	0.52518	0.35	0.484252	0.394247
Agrobacterium tumefaciens	NZ_CP039902	pTi-CFBP5877	0.60199	0.474065	0.533898	0.733333	0.824074	0.82256	0.704545	0.8	0.636364	0.776371	0.75	0.678191	0.860058	0.834025	0.66	0.822511	0.737931	0.552699	NA	0.750385	0.52518	0.35	0.484252	0.394247
Agrobacterium sp.	KY000035	pTi-EHA101	0.597015	0.474065	0.529661	0.733333	0.814815	0.821293	0.704545	0.80339	0.636364	0.776371	0.75	0.683511	0.860058	0.838174	0.665	0.822511	0.731034	0.55527	NA	0.751926	0.526946	0.35	0.482283	0.390863
Agrobacterium genomosp. 6	KY000026	pTi-CFBP1873	0.60199	0.474065	0.533898	0.733333	0.824074	0.82256	0.704545	0.8	0.636364	0.776371	0.75	0.678191	0.860058	0.838174	0.66	0.822511	0.731034	0.552699	NA	0.750385	0.523981	0.35	0.482283	0.390863
Agrobacterium tumefaciens	NC_010929	pTi-Bo542	0.597015	0.474065	0.533898	0.733333	0.814815	0.821293	0.704545	0.80339	0.636364	0.776371	0.75	0.683511	0.860058	0.834025	0.665	0.822511	0.731034	0.55527	NA	0.750385	0.526946	0.35	0.482283	0.390863
Agrobacterium tumefaciens	NZ_KX388536	pTi-Chry5	0.597015	0.474065	0.533898	0.733333	0.814815	0.821293	0.704545	0.80339	0.636364	0.776371	0.75	0.683511	0.862974	0.834025	0.655	0.822511	0.724138	0.552699	NA	0.751926	0.525749	0.35	0.482283	0.390863
Agrobacterium genomosp. 1	KY000030	pTi-CFBP5767	0.599502	0.475271	0.521186	0.725	0.833333	0.82256	0.704545	0.79661	0.618182	0.767932	0.756849	0.678191	0.857143	0.829876	0.645	0.813853	0.731034	0.552699	NA	0.750385	0.529936	0.333333	0.485772	0.399323
Agrobacterium tumefaciens	KY000061	pTi-CFBP2413	0.599502	0.475271	0.521186	0.725	0.833333	0.82256	0.704545	0.79661	0.618182	0.767932	0.756849	0.678191	0.857143	0.825726	0.645	0.813853	0.731034	0.552699	NA	0.750385	0.529936	0.333333	0.485772	0.399323
Agrobacterium tumefaciens LBA4213 (Ach5)	NZ_CP007228	pTi-LBA4213	0.599502	0.475271	0.521186	0.725	0.833333	0.82256	0.704545	0.79661	0.618182	0.767932	0.756849	0.678191	0.857143	0.825726	0.645	0.813853	0.731034	0.552699	NA	0.750385	0.527644	0.333333	0.485772	0.399323
Agrobacterium tumefaciens	NZ_CP011249	pTi-Ach5	0.599502	0.475271	0.521186	0.725	0.833333	0.82256	0.704545	0.79661	0.618182	0.767932	0.756849	0.678191	0.857143	0.825726	0.645	0.813853	0.731034	0.552699	NA	0.750385	0.527644	0.333333	0.485772	0.399323
Agrobacterium tumefaciens	NZ_CP032920	pTi-15955	0.599502	0.475271	0.521186	0.725	0.833333	0.82256	0.704545	0.79661	0.618182	0.767932	0.756849	0.678191	0.857143	0.825726	0.645	0.813853	0.731034	0.552699	NA	0.750385	0.527644	0.333333	0.485772	0.399323
Agrobacterium tumefaciens	NZ_CP033030	pTi-A6	0.599502	0.475271	0.521186	0.725	0.833333	0.82256	0.704545	0.79661	0.618182	0.767932	0.756849	0.678191	0.857143	0.825726	0.645	0.813853	0.731034	0.552699	NA	0.750385	0.527644	0.333333	0.485772	0.399323
Agrobacterium larrymoorei	KY000074	pTi-CFBP5481	0.597015	0.474065	0.529661	0.733333	0.814815	0.821293	0.704545	NA	NA	NA	0.75	0.68617	0.860058	0.834025	0.665	0.822511	0.724138	0.55243	NA	0.750385	0.525749	0.35	0.482283	0.390863
Agrobacterium tumefaciens	NZ_CM016551	pTi-CFBP4996	NA	0.493947	0.592275	0.727273	0.787037	0.85369	0.726027	0.833898	0.581818	0.751055	0.727586	0.653226	0.784884	0.804979	0.568528	0.722944	0.565517	0.445623	NA	0.718845	NA	0.316667	0.455268	0.364261
Vir protein sequence similarity percentages versus pTiAB2/73 proteins were calculated based on multiple sequence alignments
Sets of Vir protein sequences were obtained from the orthogroups assigned by OrthoFinder. In some cases no homolog was identified in a particular Ti plasmid. In that case NA is shown.
This can be the case if a vir gene is not present on a plasmid or if the sequence is so different it is not recognized as a homolog and placed into a separate orthogroup.
In particular VirD3 protein sequences were quite variable, resulting in OrthoFinder placing them not into one orthogroup but split into multiple orthogroups. One possible explanation is differences in annotations (the start and
end locations of the genes annotated as virD3 varied between Ti plasmid sequences). The (lower) similarity of the DNA encoding VirD3 in AB2/73 versus pRi-2659 and pTi-CFBP5473 can be seen in Figure S14.
