# Supplementary material for: Complete genomic sequence and phylogenomics analysis of Agrobacterium strain AB2/73: a new Rhizobium species with a unique mega-Ti plasmid
Source: BMC Microbiol. 2021 Oct 28;21:295. doi: 10.1186/s12866-021-02358-0 (PMC8554961; doi:10.1186/s12866-021-02358-0)
Supplement: Supplementary file 18 — Additional file 18: Table S4.R. etli plasmid p42a contains T-DNA border-like sequences. This table shows the annotation of a part of R. etli plasmid p42a, with in addition to the gene annotation derived from accession NC_007762 the locations of a number of sequences which (almost) match T-DNA border consensus sequences. Also notable is the presence of a NAD/NADP-octopine/nopaline-dehydrogenase-family-protein between two of these borders and the large number of insertion sequences. [file 12866_2021_2358_MOESM18_ESM.xls]

## Sheet: Blad1
Table S4. R. etli plasmid p42a contains T-DNA border-like sequences
name	inference	ftype	start	end	strand	locus_tag	gene	product	note	translation	sequence
NC_007762	COORDINATES: similar to AA sequence:RefSeq:WP_076612082.1	CDS	81326	82390	+	RHE_RS21460		IS3-family-transposase	frameshifted; Derived by automated computational analysis using gene prediction method: Protein Homology.
NC_007762	COORDINATES: similar to AA sequence:RefSeq:WP_028755357.1	CDS	82452	82697	+	RHE_RS31985		transposase-domain-containing-protein	internal stop; incomplete; partial in the middle of a contig; missing N-terminus; Derived by automated computational analysis using gene prediction method: Protein Homology.
NC_007762		motif	82784	82808	+				putative T-DNA border (1 mismatch versus left and right T-DNA consensus sequence)		CGGCAGGATATATCCTGATGTATAT
NC_007762		motif	85354	85378	+				putative T-DNA border (1 mismatch versus left T-DNA consensus sequence, 0 mismatches versus right T-DNA consensus sequence)		TGGCAGGATATATAGACATGTCAAT
NC_007762	COORDINATES: similar to AA sequence:RefSeq:WP_011970474.1	CDS	86505	86816	+	RHE_RS31995		IS21-family-transposase	incomplete; partial in the middle of a contig; missing N-terminus and C-terminus; Derived by automated computational analysis using gene prediction method: Protein Homology.
NC_007762	COORDINATES: similar to AA sequence:RefSeq:WP_003548555.1	CDS	86869	87750	-	RHE_RS21480		ATP-binding-protein	Derived by automated computational analysis using gene prediction method: Protein Homology.	MSATLDAIPSMIDRIRHDLVGLKMPRALEALDHVVRRLEHGELSALEAIDILLSEELTLRENSRIKTALRMGRLATIKTLAGFDFTFQPSLDRDRIFTLAQLGFVDRHEAVHFLGPPGTGKSHLATALGVEAVKAGKSVYFTNLADLIGSLARSEREGRLQERIRFFCRPSLLIVDEIGYLPVVQGGGNLFFQLVNARYERGAMILTSNRGFAEWGDVFGDPVVATALLDRLLHHAVVVQIEGSSYRLRQHAELMPEHVRSKALIAPPAFAPPQKPRGRPPKNPQFSLASTSA
NC_007762	COORDINATES: similar to AA sequence:RefSeq:WP_013041153.1	CDS	87747	89004	-	RHE_RS21485		IS21-family-transposase	frameshifted; Derived by automated computational analysis using gene prediction method: Protein Homology.
NC_007762	COORDINATES: similar to AA sequence:RefSeq:WP_011970474.1	CDS	89147	89329	+	RHE_RS32000		IS21-family-transposase	incomplete; partial in the middle of a contig; missing N-terminus; Derived by automated computational analysis using gene prediction method: Protein Homology.
NC_007762	COORDINATES: similar to AA sequence:RefSeq:WP_011970475.1	CDS	89329	89906	+	RHE_RS21490		ATP-binding-protein	frameshifted; incomplete; partial in the middle of a contig; missing C-terminus; Derived by automated computational analysis using gene prediction method: Protein Homology.
NC_007762	COORDINATES: protein motif:HMM:NF013677.1	CDS	90837	91199	+	RHE_RS21495		IS66-family-insertion-sequence-hypothetical-protein	Derived by automated computational analysis using gene prediction method: Protein Homology.	MARIEIMSGTERRRRWSDEAKLRILAEADEPGARIGDVARRHDIHPGQIRLWRQSFNYADRPTVFLPVEITEEVGVSQPSTASTRPTIVEILLRNGRSLKVAVDVELKLLGPLVACVEAV
NC_007762	COORDINATES: similar to AA sequence:RefSeq:WP_008555941.1	CDS	91196	91543	+	RHE_RS21500	tnpB	IS66-family-insertion-sequence-element-accessory-protein-TnpB	Derived by automated computational analysis using gene prediction method: Protein Homology.	MIGPSGNVRVYLACGVTDMRRGIDGLSALVETVVREAPGSGAIFGFRGKRADRIKLLWWDGQGFCLFYKILERGYFPWPTAKEGVAHLTQAQLSMLVEGIDWRRPAWTSAPGRTG
NC_007762	COORDINATES: similar to AA sequence:RefSeq:WP_009996985.1	CDS	91616	93181	+	RHE_RS21505		IS66-like-element-ISRel19-family-transposase	Derived by automated computational analysis using gene prediction method: Protein Homology.	METAPLDSQDELNTLRALVAEQAAKLESQEAEVIKRDSIIGLLRAQLELLRHRQHGASSEKIDRKIEQFELMLEEIEASRAEAEQRSGKPPLPELDDASEKPKRKPLPDDLTTEELVYAAPCNCPTCGGTSFLKAADRVVQVLEHVPASVKIVRHVEKRMICRECDTTVAGEMPTLPIERGKPGPGLLAHIMIAKFDDHIPLYRLSEMYDRLGIDISRSVMADWVGRVSALLTPLVLLIRAHIAALDRIHTDDTPVDVLDPGRGKTKTGRVWVYIFDGSGYQSATPAAIAYYYSPDRRGAHPADHLASFSGVMHADGYGGYKKLYGNQIIEAACMAHVRRKFHDVIKLKPSPIAEEALSRIGALYDIENRIRGMSADERRTLRQHHARPVLDELKAWIE…
NC_007762	COORDINATES: similar to AA sequence:RefSeq:WP_011971014.1	CDS	93181	93477	+	RHE_RS21510		hypothetical-protein	incomplete; partial in the middle of a contig; missing C-terminus; Derived by automated computational analysis using gene prediction method: Protein Homology.
NC_007762	COORDINATES: similar to AA sequence:RefSeq:WP_011427378.1	CDS	93363	94322	-	RHE_RS21515		IS5-family-transposase	Derived by automated computational analysis using gene prediction method: Protein Homology.	MSWTAIARREHNRDVLRFPSDLKDREWALIKPLIPPARRGGRRRTTNMRSVAEAILYIASSGCQWRILPGDFPPVSTVRGYFYAWRAIGLWQSINQLLVMAAREIEGREAQPTAGIIDSQSVKATQSGGISGYDAGKKIKGRKRQIVTDTLGFLIFVFIHAADIQDRDGAPHVLKAIRRRFPWLRHIFADGGYAGAKLRRAMSGHGDWTIEIVKRSDHAKGFVVLPKRWVVERTFAWLGRCRRLAKDWEKSIESATAWAQIASIVSVRRTHFRVSRDGIYRPRFISSAMMRSIISGSHCVSMRNSRIPPSHVLMSASRL
NC_007762		motif	94407	94431	+				putative T-DNA border (0 mismatches versus left and right T-DNA consensus sequence)		TGGCAGGATATATCCTGATGTAAAA
NC_007762		motif	96124	96148	+				putative T-DNA border (1 mismatch versus right T-DNA consensus sequence)		TGGCTGGATATATAGCTTTGTAGCC
NC_007762	COORDINATES: similar to AA sequence:RefSeq:WP_012556471.1	CDS	96241	97719	+	RHE_RS21520		trehalose-6-phosphate-synthase	Derived by automated computational analysis using gene prediction method: Protein Homology.	MKCVRPQNTLGSSTVNCSECCALTEHEFLGCPVDPIDTQGRLIVVSNRIRRDASPGNNSGGLAVAVNAALKLRGGIWMGWSGNTDAEATSTKMTREGNVTYVEVDLTTADVRDYYNGFSNQTLWPLFHSFKDRAVLSEDYEVAYRRVNATFAEILFPLWRPDDAVWVHDYHLIPLAEELRKLGSIGRVGFFLHVPWPKFEVLHDVPVHKLLLKAMSSYDVIGFQTRNDLTNFYEAVNCCNEGGKLENDVVLLFGRRIKLGAYAVSIETLNFAKSAAAAAKQPSMRQMVESLQGQTLIISVDRLDYTKGILERVRAYETFLKGNPSYLRKVTYLQIAPISRSDVLEYQQLQAAVAEAVGKANGAIGTADWTPLRYINSGSSRDELGALFRLARVGFVTPI…
NC_007762	COORDINATES: protein motif:HMM:NF013383.1,HMM:NF014381.1	CDS	98216	99271	+	RHE_RS21525		NAD/NADP-octopine/nopaline-dehydrogenase-family-protein	Derived by automated computational analysis using gene prediction method: Protein Homology.	MKVLIIGAGNLGNAFAADLSSRNHRVSIWTHPSHPGNSIKIANEGLEAKGAVVGHFYPTILPDLGHAVSEAEAIIVTIPAKAGVKEELKVRLAEHDLASKILIWVPGLLASLVGVKLSTAATFEASNSPYGCRIDEGKAFIKAFKKVIEIAAFDADSETEYRSQVEALFPSRLEWRANILDVAMHNTNFITHPVTVIENAQRILAGESFRFYRDGMTPSVCEKMEKLDELRMSVIAKFNFAGISHIGLVNRWYGRNEPNYLAFARNSPSHNATLGVPSDMQHRYLTEDCRMLPFYRGLAEKFGINAEIADWVLAQARALAGEDFEETGLTLAKLDMEGLSGDEIVAKWGAN
NC_007762	COORDINATES: ab initio prediction:GeneMarkS-2+	CDS	100326	100631	+	RHE_RS32005		hypothetical-protein	Derived by automated computational analysis using gene prediction method: GeneMarkS-2+.	MADNFKENVKDAYSIAERIALGYEPARDKPLLDAVGKRIMISKAVPNYPHIENLDQLKTFFIWFKQIKSFDNEPGCASGIANCFTFNHYLDATTTAQSLTQ
NC_007762	COORDINATES: similar to AA sequence:RefSeq:WP_076611444.1	CDS	101211	102313	+	RHE_RS21535		IS3-like-element-ISRel21-family-transposase	programmed frameshift; Derived by automated computational analysis using gene prediction method: Protein Homology.	MKASQFSDAQKAFILKQGDEGVSVAEICRKAGISQATYFNWKKKYAGMLPPEMKRLKQLEDENSRLKKIVADLTLDREMLQDVIRRKPLRPARKREMVKGMCCDWAISIRRACGALNFDRSTHHYTSRRADQAGLERRIREICEIRVRYGYRRVHVLLEREGWGTNIKRTYRIYRDLGLQLRNKTPKRRVKAKLREDRHMAVGPNDVWAMDFVHDQLAIGKKLRVLTVVDTFSRYVPVLDPRHSYRGEDVVQTLERVCQKAGYPKTIRVDQGTEFVSRDLDLWAYSKGVTLDFSRPGKPTDNAFIEAFNGRFRAECLNQHWFLTLADAREKMEDWRRYYNEERPHGAIGNKVPISLVNSGCATSPPP
NC_007762		motif	102413	102437	+				putative T-DNA border (1 mismatch versus right T-DNA consensus sequence)		TGACGGGATATATAGCGACGTAGAG
NC_007762	COORDINATES: similar to AA sequence:RefSeq:WP_011427384.1	CDS	102550	103386	+	RHE_RS21540		IS5-like-element-ISRel20-family-transposase	Derived by automated computational analysis using gene prediction method: Protein Homology.	MSWTAIARREHNRDVLRFPSDLKDREWALIKPLIPPARRGGRRRTTNMRSVAEAILYIASSGCQWRILPGDFPPVSTVRGYFYAWRAIGLWQSINQLLVMAAREIEGREAQPTAGIIDSQSVKATQSGGISGYDAGKKIKGRKRQIVTDTLGFLIFVFIHAADIQDRDGAPHVLKAIRRRFPWLRHIFADGGYAGAKLRRAMSGHGDWTIEIVKRSDHAKGFVVLPKRWVVERTFAWLGRCRRLAKDWEKSIESATAWAQIASIRMLIRRIARYWIYE
NC_007762	COORDINATES: similar to AA sequence:RefSeq:WP_012330183.1	CDS	103511	104359	-	RHE_RS21545		IS256-family-transposase	incomplete; partial in the middle of a contig; missing N-terminus and C-terminus; Derived by automated computational analysis using gene prediction method: Protein Homology.
NC_007762	COORDINATES: similar to AA sequence:RefSeq:WP_012650068.1	CDS	104412	105400	-	RHE_RS21550		IS5-family-transposase	frameshifted; Derived by automated computational analysis using gene prediction method: Protein Homology.
The p42a sequence was screened for T-DNA left (NGGCAGGATNTATNNNNNTGTAANN) and right (TGNCAGGATNTATNNNNNNGTNNNN) border sequences
A well matching sequence was found at 94407-94431 and four others almost matched the consensus sequences
The annotation of the surrounding genes is from accession NC_007762 (annotated with NCBI Prokaryotic Genome Annotation Pipeline)
The protein annotated as "NAD/NADP-octopine/nopaline-dehydrogenase-family-protein" (RHE_RS21525) has 69.9% sequence similarity to pTi-EU6 encoded D,L-succinamopine synthase (calculated by Needleman-Wunsch global alignment with EMBOSS needle tool)
